# Supplementary material for: Closer to the Reality—Proteome Changes Evoked by Endometrial Scratching in Fertile Females
Source: Int J Mol Sci. 2023 Sep 1;24(17):13577. doi: 10.3390/ijms241713577 (PMC10488085; doi:10.3390/ijms241713577)
Supplement: Supplementary file 1 [file ijms-24-13577-s001.zip]

Archive with 2 entries (2 files):
- ijms 2532559 supplemental table one dimensional annotation enrichment rif vs fertil.xlsx
- ijms2532559 supplemental table one dimensial annotation enrichment.xlsx
