# Supplementary material for: Closer to the Reality—Proteome Changes Evoked by Endometrial Scratching in Fertile Females
Source: Int J Mol Sci. 2023 Sep 1;24(17):13577. doi: 10.3390/ijms241713577 (PMC10488085; doi:10.3390/ijms241713577)
Supplement: Supplementary file 1 [file ijms-24-13577-s001.zip › ijms 2532559 supplemental table one dimensional annotation enrichment rif vs fertil.xlsx]

## Sheet: GOBP
Type	Name	Score	P value	Benj. Hoch. FDR	Mean	Median	Size
GOBP	vitamin transport	-0.847582	0.00336212	0.0377902	-0.926049	-0.968705	4
GOBP	circulatory system process	-0.359131	0.00199886	0.0244209	-0.3067	-0.265908	25
GOBP	translational elongation	-0.307986	1.53e-05	0.000537417	-0.193456	-0.146556	68
GOBP	translational initiation	-0.250964	5.07e-05	0.00129397	-0.146355	-0.0921678	91
GOBP	mRNA metabolic process	-0.247724	7.65e-09	5.38e-07	-0.116251	-0.11196	201
GOBP	RNA catabolic process	-0.236373	0.000305826	0.00572915	-0.151765	-0.0739311	81
GOBP	RNA splicing	-0.221779	4.17e-05	0.00117144	-0.0940965	-0.112481	121
GOBP	mRNA processing	-0.210353	5.16e-05	0.00120945	-0.0839608	-0.106861	132
GOBP	RNA processing	-0.1638	0.000309658	0.00543837	-0.0442659	-0.0809715	177
GOBP	biological regulation	-0.0820593	0.00175165	0.0234387	0.0302174	0.0351615	1264
GOBP	cellular metabolic process	0.0755812	0.0040459	0.0437269	0.0812412	0.0790621	1275
GOBP	response to chemical stimulus	0.0868574	0.0027165	0.0318057	0.10536	0.119211	539
GOBP	anatomical structure development	0.132302	0.000186991	0.00375317	0.152675	0.16554	314
GOBP	small molecule metabolic process	0.138708	6.38e-07	2.56e-05	0.140148	0.124945	613
GOBP	carbohydrate metabolic process	0.160895	0.00036919	0.0061025	0.171646	0.158808	179
GOBP	nucleobase-containing small molecule metabolic process	0.161391	0.00182853	0.0233554	0.191795	0.19404	133
GOBP	heterocycle metabolic process	0.185415	0.000100889	0.00218076	0.189182	0.198489	159
GOBP	cofactor metabolic process	0.191008	0.00112859	0.0166913	0.198641	0.179431	102
GOBP	amine metabolic process	0.236279	1.11e-07	6.23e-06	0.217518	0.233277	185
GOBP	organic acid metabolic process	0.261317	8.54e-11	1.2e-08	0.255638	0.225772	232
GOBP	cellular ketone metabolic process	0.273167	1.06e-11	2.98e-09	0.265333	0.228223	233
GOBP	cellular amino acid metabolic process	0.32677	1.03e-10	9.64e-09	0.311402	0.294556	140
GOBP	tRNA metabolic process	0.399373	1.89e-05	0.000589932	0.37032	0.305674	39
GOBP	carbohydrate transport	0.408914	0.00124568	0.0175019	0.398951	0.428156	21
GOBP	tRNA aminoacylation for protein translation	0.564932	2.73e-07	1.28e-05	0.475141	0.389178	28
GOBP	transcription elongation, DNA-dependent	0.601568	0.00101592	0.0158597	0.570683	0.547822	10

## Sheet: GOCC
Type	Name	Score	P value	Benj. Hoch. FDR	Mean	Median	Size
GOCC	NADH dehydrogenase complex	-0.420286	0.00120027	0.0146432	-0.233905	-0.363934	20
GOCC	small ribosomal subunit	-0.362823	0.000517458	0.00789123	-0.1873	-0.158476	31
GOCC	extracellular region	-0.322213	1.91e-12	2.33e-10	-0.260399	-0.245825	174
GOCC	ribosome	-0.284024	8.47e-05	0.00206591	-0.180343	-0.135844	66
GOCC	extracellular space	-0.248913	1.32e-09	8.07e-08	-0.182632	-0.148068	222
GOCC	spliceosomal complex	-0.224075	0.00153277	0.0169998	-0.0895311	-0.12815	69
GOCC	ribonucleoprotein complex	-0.179759	1.1e-05	0.00033477	-0.0664646	-0.0596525	224
GOCC	extracellular organelle	-0.115347	6.22e-06	0.000252933	0.000529921	0.0251983	1069
GOCC	vesicle	-0.100121	9.29e-05	0.00188897	0.00944934	0.0278636	1122
GOCC	cytosol	0.0783035	0.00287931	0.029273	0.0978272	0.0898378	779
GOCC	mitochondrion	0.0954027	0.00469394	0.0409043	0.126068	0.112909	354
GOCC	cell part	0.21672	0.000705489	0.0095633	0.0682259	0.06264	1966
GOCC	nuclear pore	0.429147	0.000125117	0.00218061	0.399342	0.425447	27
GOCC	AP-type membrane coat adaptor complex	0.49624	0.00299751	0.0281304	0.410047	0.489854	12

## Sheet: GOMF
Type	Name	Score	P value	Benj. Hoch. FDR	Mean	Median	Size
GOMF	phosphatidylcholine-sterol O-acyltransferase activator activity	-0.971666	0.000774233	0.0433115	-1.60341	-1.27409	4
GOMF	cholesterol transporter activity	-0.95523	0.000220601	0.0155401	-1.4327	-1.21619	5
GOMF	sterol transporter activity	-0.95523	0.000220601	0.0149851	-1.4327	-1.21619	5
GOMF	lipid transporter activity	-0.670693	0.000507962	0.030192	-0.875515	-0.775488	9
GOMF	serine-type endopeptidase inhibitor activity	-0.646239	2.68e-08	3.64e-06	-0.619553	-0.783247	25
GOMF	endopeptidase inhibitor activity	-0.606008	1.47e-10	5.59e-08	-0.525613	-0.541649	38
GOMF	peptidase inhibitor activity	-0.606008	1.47e-10	4.66e-08	-0.525613	-0.541649	38
GOMF	endopeptidase regulator activity	-0.563678	3.83e-10	9.12e-08	-0.479427	-0.458559	42
GOMF	peptidase regulator activity	-0.507111	2.8e-10	7.6e-08	-0.43782	-0.405165	53
GOMF	heparin binding	-0.475002	8.76e-05	0.00724636	-0.359938	-0.325439	23
GOMF	enzyme inhibitor activity	-0.334585	1.61e-06	0.000153414	-0.296851	-0.21082	71
GOMF	structural constituent of ribosome	-0.328194	1.69e-05	0.00153283	-0.21662	-0.148243	59
GOMF	enzyme regulator activity	-0.183988	0.000143308	0.0109029	-0.134369	-0.056058	154
GOMF	nucleic acid binding	-0.119324	0.000233858	0.0153378	-0.00857005	-0.0136996	392
GOMF	oxidoreductase activity	0.169861	0.000104368	0.00827114	0.201713	0.164952	192
GOMF	transferase activity	0.171879	4.07e-05	0.00351848	0.186084	0.184419	212
GOMF	catalytic activity	0.192753	6.03e-14	1.15e-10	0.15812	0.13578	907
GOMF	ribonucleotide binding	0.194217	1.27e-08	1.85e-06	0.191478	0.184228	344
GOMF	purine ribonucleotide binding	0.194601	1.23e-08	1.95e-06	0.191834	0.184609	343
GOMF	purine nucleotide binding	0.19485	1.05e-08	1.82e-06	0.192002	0.184228	346
GOMF	purine ribonucleoside triphosphate binding	0.197355	9.75e-09	2.06e-06	0.194186	0.185371	337
GOMF	ATPase activity	0.234005	0.00044809	0.0274925	0.247471	0.22502	78
GOMF	adenyl nucleotide binding	0.269028	5.12e-12	2.43e-09	0.257458	0.235031	250
GOMF	adenyl ribonucleotide binding	0.272512	3.22e-12	2.04e-09	0.259795	0.237899	248
GOMF	ATP binding	0.278319	1.91e-12	1.81e-09	0.264755	0.241332	242
GOMF	oxidoreductase activity, acting on the CH-OH group of donors, NAD or NADP as acceptor	0.315808	0.000285628	0.0181088	0.32805	0.200584	45
GOMF	oxidoreductase activity, acting on CH-OH group of donors	0.322953	0.000176733	0.0129287	0.330813	0.226598	46
GOMF	cofactor binding	0.329488	6.54e-08	8.29e-06	0.347521	0.225836	94
GOMF	coenzyme binding	0.34012	4.69e-07	4.7e-05	0.352771	0.241215	76
GOMF	ligase activity	0.40274	9.79e-09	1.86e-06	0.368224	0.380595	70
GOMF	flavin adenine dinucleotide binding	0.453222	0.000661553	0.0381295	0.454181	0.440859	19
GOMF	aminoacyl-tRNA ligase activity	0.626447	2.3e-07	2.74e-05	0.527799	0.537483	23
GOMF	ligase activity, forming aminoacyl-tRNA and related compounds	0.626447	2.3e-07	2.58e-05	0.527799	0.537483	23
GOMF	ligase activity, forming carbon-oxygen bonds	0.626447	2.3e-07	2.43e-05	0.527799	0.537483	23

## Sheet: KEGG
Type	Name	Score	P value	Benj. Hoch. FDR	Mean	Median	Size
KEGG	Complement and coagulation cascades	-0.669155	2.22e-09	5.67e-07	-0.58825	-0.387621	27
KEGG	Staphylococcus aureus infection	-0.547445	0.00065655	0.024011	-0.44107	-0.263969	13
KEGG	Systemic lupus erythematosus	-0.38468	0.000585121	0.0249652	-0.307477	-0.243926	27
KEGG	Ribosome	-0.367895	5.75e-06	0.000490889	-0.254865	-0.154368	52
KEGG	Oxidative phosphorylation	-0.271076	0.00116903	0.0332523	-0.126561	-0.129087	49
KEGG	Purine metabolism	0.349325	0.000321403	0.0164558	0.403377	0.28808	36
KEGG	Fatty acid metabolism	0.394827	0.000679865	0.0217557	0.400294	0.343899	25
KEGG	Endocrine and other factor-regulated calcium reabsorption	0.557002	0.000121536	0.00777828	0.484847	0.489854	16
KEGG	Aminoacyl-tRNA biosynthesis	0.626447	2.3e-07	2.95e-05	0.527799	0.537483	23
KEGG	Aldosterone-regulated sodium reabsorption	0.681437	0.00182923	0.0468282	0.606666	0.641566	7

## Sheet: SMART
Type	Name	Score	P value	Benj. Hoch. FDR	Mean	Median	Size
SMART	SERPIN	-0.725061	5.66e-07	0.000114585	-0.749301	-0.928976	16
SMART	RRM	-0.409186	2.56e-10	1.04e-07	-0.258157	-0.17324	83
