# Supplementary material for: Closer to the Reality—Proteome Changes Evoked by Endometrial Scratching in Fertile Females
Source: Int J Mol Sci. 2023 Sep 1;24(17):13577. doi: 10.3390/ijms241713577 (PMC10488085; doi:10.3390/ijms241713577)
Supplement: Supplementary file 1 [file ijms-24-13577-s001.zip › ijms2532559 supplemental table one dimensial annotation enrichment.xlsx]

## Sheet: KEGG
Name	Score	P value	Benj. Hoch. FDR	Mean	Median	Size
Ribosome	-0.415166	8.80E-07	7.39E-05	-0.37257	-0.316588	48
Spliceosome	-0.38298	1.85E-07	4.65E-05	-0.350609	-0.401801	64
Oxidative phosphorylation	-0.333766	9.14E-05	0.00383827	-0.294545	-0.398836	47
Parkinson's disease	-0.323342	9.38E-05	0.0033768	-0.287471	-0.3491	50
Alzheimer's disease	-0.308063	8.42E-05	0.00424552	-0.291184	-0.384196	56
Pathogenic Escherichia coli infection	0.363041	0.000961394	0.026919	0.193105	0.241058	28
Phagosome	0.370797	1.38E-05	0.0008716	0.209923	0.258189	47
Fructose and mannose metabolism	0.508396	0.000684046	0.0215474	0.287092	0.333929	15
Adipocytokine signaling pathway	0.54244	0.00189552	0.047767	0.306575	0.229392	11
Aminoacyl-tRNA biosynthesis	0.643454	2.04E-07	2.57E-05	0.391891	0.403594	22

## Sheet: GOBP
Name	Score	P value	Benj. Hoch. FDR	Mean	Median	Size
transcription termination, DNA-dependent	-0.472103	0.000792709	0.0123751	-0.398288	-0.394887	17
mRNA processing	-0.370045	1.11E-11	1.56E-09	-0.347793	-0.359446	120
RNA splicing	-0.358711	2.18E-10	1.53E-08	-0.333764	-0.388257	111
mRNA metabolic process	-0.355238	1.67E-15	4.69E-13	-0.320925	-0.314051	186
translational elongation	-0.342833	4.29E-06	0.000172314	-0.322171	-0.30442	62
RNA processing	-0.305547	1.37E-10	1.28E-08	-0.290253	-0.309926	161
transcription from RNA polymerase II promoter	-0.280032	0.00349605	0.0338756	-0.281596	-0.384077	37
RNA catabolic process	-0.256845	0.000145804	0.00409711	-0.252875	-0.247309	76
translational initiation	-0.239434	0.000187659	0.00479384	-0.246382	-0.235701	85
RNA metabolic process	-0.160999	1.30E-06	7.29E-05	-0.169144	-0.197592	377
nitrogen compound metabolic process	-0.094583	0.000557095	0.00978398	-0.112433	-0.120613	719
cellular nitrogen compound metabolic process	-0.0890358	0.00127505	0.0170614	-0.111737	-0.117696	689
nucleobase-containing compound metabolic process	-0.0828932	0.00463078	0.0419758	-0.112861	-0.117739	550
response to stimulus	0.0778008	0.00355736	0.0333206	-0.0388042	-0.052137	878
protein metabolic process	0.0941824	0.00108315	0.0152182	-0.0183413	0.000612068	581
signal transduction	0.0952131	0.00168672	0.0197487	-0.0217737	-0.00351334	491
response to chemical stimulus	0.118906	8.42E-05	0.00262763	-0.00636608	0.0104677	495
organic acid metabolic process	0.125958	0.00241339	0.0260832	0.00759187	-0.0179663	219
cellular ketone metabolic process	0.128129	0.00202682	0.0227814	0.00885761	-0.0138905	219
macromolecule modification	0.131989	0.000210665	0.00493308	0.0154984	0.0227017	316
protein modification process	0.145376	6.41E-05	0.00225004	0.0248872	0.0257314	300
response to external stimulus	0.157114	0.000502158	0.010079	0.0258683	0.063316	181
cellular component movement	0.165916	0.000683975	0.0113057	0.0460097	0.079019	152
cellular amino acid metabolic process	0.166613	0.00144737	0.0184869	0.0476064	0.0239725	131
protein modification by small protein conjugation or removal	0.171262	0.00277048	0.0288335	0.0556693	0.0302605	108
locomotion	0.177079	0.000244893	0.00529346	0.0506037	0.0709448	156
peptidyl-amino acid modification	0.181482	0.00283949	0.0284963	0.0462006	0.0567345	95
tRNA metabolic process	0.332063	0.000534185	0.0100071	0.183705	0.236067	37
interspecies interaction between organisms	0.35339	0.00159531	0.0194906	0.215777	0.178201	27
cell recognition	0.477145	0.000999058	0.0147755	0.257822	0.326309	16
tRNA aminoacylation for protein translation	0.530025	2.19E-06	0.000102789	0.307985	0.351819	27

## Sheet: GOCC
Name	Score	P value	Benj. Hoch. FDR	Mean	Median	Size
NADH dehydrogenase complex	-0.458141	0.000417309	0.00631179	-0.400802	-0.429867	20
small ribosomal subunit	-0.455972	1.30E-05	0.000262662	-0.401629	-0.372989	31
spliceosomal complex	-0.450513	2.06E-09	1.24E-07	-0.410402	-0.446594	61
small nuclear ribonucleoprotein complex	-0.424882	0.00189359	0.0190937	-0.414862	-0.527142	18
ribosome	-0.329346	1.18E-05	0.000285483	-0.294383	-0.298549	61
ribonucleoprotein complex	-0.264517	3.63E-10	4.39E-08	-0.251246	-0.24776	211
nucleus	-0.0961464	0.00056397	0.00682403	-0.116551	-0.11669	662
cytoplasm	0.0903325	0.000774785	0.00852263	-0.0312473	-0.0379089	815
membrane	0.0927487	0.00051431	0.00691461	-0.0395716	-0.0366735	1010
plasma membrane	0.0942494	0.0054599	0.0412905	-0.0162158	-0.0241363	358
protein complex	0.127263	5.28E-06	0.000159812	-0.0114141	-0.00284805	655
cytoskeleton	0.137654	0.00537993	0.0433981	0.0203762	0.039523	148
cytosol	0.162826	2.43E-09	9.78E-08	0.00251513	0.00641823	735
cell projection	0.174253	0.000101247	0.00175013	0.0484764	0.0451662	184
neuron projection	0.179902	0.00294599	0.0254617	0.0606998	0.0368551	96
cell body	0.224092	0.00195741	0.018219	0.0929706	0.138954	66

## Sheet: GOMF
Name	Score	P value	Benj. Hoch. FDR	Mean	Median	Size
phosphatidylcholine-sterol O-acyltransferase activator activity	-0.980288	0.000695613	0.0397804	-112808	-115973	4
phosphatidylcholine binding	-0.975226	0.000741401	0.0347888	-10936	-109086	4
NADH dehydrogenase (quinone) activity	-0.450732	0.000712242	0.0372401	-0.398998	-0.42465	19
NADH dehydrogenase (ubiquinone) activity	-0.450732	0.000712242	0.0362056	-0.398998	-0.42465	19
NADH dehydrogenase activity	-0.450732	0.000712242	0.0352271	-0.398998	-0.42465	19
serine-type endopeptidase inhibitor activity	-0.415276	0.000464827	0.0283544	-0.374096	-0.409203	24
oxidoreductase activity, acting on NADH or NADPH, quinone or similar compound as acceptor	-0.396697	0.000826824	0.0378272	-0.355547	-0.364232	24
structural constituent of ribosome	-0.383152	1.25E-06	0.000163095	-0.351706	-0.31029	55
mRNA binding	-0.315703	0.000159045	0.0121272	-0.299817	-0.247404	49
DNA binding	-0.168592	0.000732483	0.0352748	-0.170904	-0.187975	145
nucleic acid binding	-0.166384	6.62E-07	9.32E-05	-0.16621	-0.200801	371
RNA binding	-0.146962	0.000214047	0.0156682	-0.171657	-0.187975	243
nucleotide binding	0.108026	0.00048845	0.0288343	-0.0105178	-0.00882292	460
hydrolase activity	0.123959	0.000149611	0.0119039	0.0120704	0.0204556	395
transferase activity	0.155761	0.000410555	0.0259074	0.0418725	-0.00837975	191
hydrolase activity, acting on acid anhydrides	0.182404	0.000106565	0.0102639	0.0576947	0.049193	165
hydrolase activity, acting on acid anhydrides, in phosphorus-containing anhydrides	0.182404	0.000106565	0.00975073	0.0576947	0.049193	165
pyrophosphatase activity	0.182404	0.000106565	0.00928641	0.0576947	0.049193	165
catalytic activity	0.19175	8.23E-13	1.88E-10	0.0128384	0.0115524	838
nucleoside-triphosphatase activity	0.202625	2.57E-05	0.00313168	0.0721005	0.0586958	157
cytoskeletal protein binding	0.209031	0.00026024	0.0176385	0.0733863	0.128152	108
cofactor binding	0.216992	0.000711813	0.0383123	0.0828561	0.0694807	85
ribonucleotide binding	0.256613	2.80E-13	7.33E-11	0.086586	0.0868502	327
purine ribonucleotide binding	0.257736	2.36E-13	7.20E-11	0.0872865	0.0905856	326
purine nucleotide binding	0.258143	1.78E-13	8.12E-11	0.08696	0.0935431	329
purine ribonucleoside triphosphate binding	0.260428	1.87E-13	6.84E-11	0.0895706	0.0965055	321
ATPase activity	0.291828	2.61E-05	0.00298649	0.149433	0.110452	72
ATPase activity, coupled	0.301682	0.000233518	0.0164361	0.162439	0.130008	51
adenyl nucleotide binding	0.304983	1.74E-14	1.06E-11	0.129099	0.123953	242
phosphotransferase activity, alcohol group as acceptor	0.305995	0.000143134	0.0119061	0.161551	0.147815	53
adenyl ribonucleotide binding	0.306917	1.47E-14	1.35E-11	0.130655	0.127384	240
ATP binding	0.311869	9.63E-15	1.76E-11	0.134698	0.145574	235
actin binding	0.338453	7.27E-05	0.00782408	0.177979	0.292514	47
structural constituent of cytoskeleton	0.351581	0.0002973	0.0194307	0.203403	0.261975	36
protein transporter activity	0.35868	0.000904133	0.0403552	0.197171	0.319562	29
ligase activity	0.448666	4.24E-10	8.62E-08	0.257349	0.30392	67
actin filament binding	0.526316	7.74E-05	0.00786519	0.329656	0.427561	19
ADP binding	0.547352	0.00106508	0.046407	0.319493	0.372683	12
aminoacyl-tRNA ligase activity	0.643454	2.04E-07	3.74E-05	0.391891	0.403594	22
ligase activity, forming aminoacyl-tRNA and related compounds	0.643454	2.04E-07	3.40E-05	0.391891	0.403594	22
ligase activity, forming carbon-oxygen bonds	0.643454	2.04E-07	3.12E-05	0.391891	0.403594	22
vinculin binding	0.767822	0.00114786	0.0488507	0.580277	0.448993	6
aminoacyl-tRNA editing activity	0.875693	0.000708848	0.0393089	0.619133	0.566756	5
